# Supplementary material for: Basic Life Support Knowledge and Simulated Chest Compression Performance Among Primary Health Care Staff: A Multicentre Cross-Sectional Study
Source: J Clin Med. 2026 Jun 9;15(12):4460. doi: 10.3390/jcm15124460 (PMC13302723; doi:10.3390/jcm15124460)
Supplement: Supplementary file 1 [file jcm-15-04460-s001.zip]

Archive with 2 entries (2 files):
- Additional file 1 STROBE checklist for cross-sectional studies.pdf
- Additional file 2 Basic life support knowledge questionnaire.pdf
